# Supplementary material for: Energy and Nutrient Intake Gaps and Socioeconomic Determinants of Ultra-Processed and Less-Processed Foods Consumed in Ethiopia: Evidence from National Food Consumption Survey
Source: Nutrients. 2025 Aug 29;17(17):2818. doi: 10.3390/nu17172818 (PMC12430034; doi:10.3390/nu17172818)
Supplement: Supplementary file 1 [file nutrients-17-02818-s001.zip]

Archive with 2 entries (2 files):
- Suplementary TableS1, TableS2 and TableS3_Nutrients.pdf
- Supplementary FigureS1 and FigureS2_Nutrients.pdf
